# Supplementary material for: Distinct transcriptional MYCN/c-MYC activities are associated with spontaneous regression or malignant progression in neuroblastomas
Source: Genome Biol. 2008 Oct 13;9(10):R150. doi: 10.1186/gb-2008-9-10-r150 (PMC2760877; doi:10.1186/gb-2008-9-10-r150)
Supplement: Additional data file 5 — MYCN/c-MYC target genes, which grouped in class 1 and 2. [file gb-2008-9-10-r150-S5.xls]

## Sheet: Table 1 Class 1 and 2 Genes
Probe	Gene Name	Class	BMU	group	c-MYC MYCN-fold change	c-MYCtargetDB**	SJ-NB12***	SY5Y	SHEP	SH-EPMYCN	IMR5/75	KELLY
A_24_P311604	C4orf28	1	195	I	1.38246		c-Myc	c-Myc	c-MYC/MYCN	c-MYC/MYCN	c-MYC/MYCN	c-MYC/MYCN
A_23_P102420	CCT4	1	168	I	1.31101		c-Myc	c-Myc	c-MYC/MYCN	c-MYC/MYCN	c-Myc	c-MYC/MYCN
A_23_P5551	NCL	1	308	II	1.68767	Up	c-Myc	c-Myc	c-Myc	c-MYC/MYCN	c-Myc	MYCN
A_23_P44836	NT5DC2	1	140	I	1.40039		c-MYC/MYCN	c-Myc	c-MYC/MYCN	c-MYC/MYCN	c-MYC/MYCN	c-MYC/MYCN
A_32_P139196	C13ORF25V_1	2	308	II	3.83398		nd	nd	nd	nd	nd	nd
A_24_P133488	CDCA4	2	140	I	1.45322		c-MYC/MYCN	c-MYC/MYCN	c-MYC/MYCN	c-MYC/MYCN	c-MYC/MYCN	c-MYC/MYCN
A_23_P137143	DKC1	2	308	II	1.92578	Up	c-Myc	c-Myc	c-Myc	c-MYC/MYCN	c-Myc	0
A_23_P216396	EXOSC2	2	308	II	1.8338		c-MYC/MYCN	c-Myc	c-MYC/MYCN	c-MYC/MYCN	c-MYC/MYCN	c-MYC/MYCN
A_23_P78892	FBL	2	195	I	1.93275	Up	c-Myc	c-Myc	c-MYC/MYCN	c-Myc	MYCN	c-MYC/MYCN
A_24_P228796	GAGE7B	2	195	I	1.26823		nd	nd	nd	nd	nd	nd
A_23_P41025	GNL3	2	308	II	1.80105	Up	nd	nd	nd	nd	nd	nd
A_32_P8120	GNL3	2	308	II	1.80894	Up	nd	nd	nd	nd	nd	nd
A_23_P398460	HK2	2	280	II	1.70741	Up	c-Myc	c-Myc	c-MYC/MYCN	c-MYC/MYCN	c-MYC/MYCN	c-MYC/MYCN
Hs172673.9	Hs172673.9	2	168	I	1.72659		c-Myc	c-Myc	c-Myc	c-MYC/MYCN	c-MYC/MYCN	c-Myc
A_23_P502750	MDM2	2	336	II	1.19018	ChIP	c-MYC/MYCN	c-MYC/MYCN	c-MYC/MYCN	c-MYC/MYCN	c-Myc	c-MYC/MYCN
A_23_P92261	MGC2408	2	280	II	2.14419		c-Myc	c-Myc	c-MYC/MYCN	c-Myc	c-Myc	c-Myc
A_23_P50897	MKI67IP	2	280	II	1.97472	Up	c-Myc	c-Myc	c-MYC/MYCN	c-MYC/MYCN	c-MYC/MYCN	c-MYC/MYCN
A_23_P214037	NPM1	2	140	I	1.6121	Up	c-MYC/MYCN	c-MYC/MYCN	c-MYC/MYCN	c-MYC/MYCN	c-MYC/MYCN	c-MYC/MYCN
A_23_P57709	PCOLCE2	2	308	II	2.40074		c-Myc	c-Myc	c-MYC/MYCN	c-MYC/MYCN	c-MYC/MYCN	c-MYC/MYCN
A_24_P34632	PTMA	2	308	II	2.21269	Up	c-MYC/MYCN	c-Myc	c-MYC/MYCN	c-MYC/MYCN	c-MYC/MYCN	c-MYC/MYCN
A_23_P126825	SLC16A1	2	195	I	1.21903		c-MYC/MYCN	c-MYC/MYCN	c-MYC/MYCN	c-MYC/MYCN	c-MYC/MYCN	c-MYC/MYCN
A_23_P126291	SNRPE	2	336	II	1.49022		c-Myc	c-MYC/MYCN	c-MYC/MYCN	c-MYC/MYCN	c-MYC/MYCN	c-MYC/MYCN
A_23_P117068	SNRPF	2	336	II	1.43889		c-Myc	c-Myc	c-Myc	c-MYC/MYCN	c-MYC/MYCN	c-MYC/MYCN
A_23_P31536	SSBP1	2	336	II	1.24192		c-MYC/MYCN	c-Myc	c-MYC/MYCN	c-MYC/MYCN	c-MYC/MYCN	c-MYC/MYCN
A_23_P26810	TP53	2	140	I	1.44428	Up	c-Myc	c-MYC/MYCN	c-MYC/MYCN	c-MYC/MYCN	c-MYC/MYCN	c-MYC/MYCN
