# Supplementary material for: Distinct transcriptional MYCN/c-MYC activities are associated with spontaneous regression or malignant progression in neuroblastomas
Source: Genome Biol. 2008 Oct 13;9(10):R150. doi: 10.1186/gb-2008-9-10-r150 (PMC2760877; doi:10.1186/gb-2008-9-10-r150)
Supplement: Additional data file 6 — MYCN/c-MYC target genes, which grouped in class 4. [file gb-2008-9-10-r150-S6.xls]

## Sheet: Table 2 Class 4 Genes
Probe	Gene Name	Class	BMU	group	c-MYC MYCN-fold change	c-MYCtargetDB**	SJ-NB12***	SY5Y	SHEP	SH-EPMYCN	IMR5/75	KELLY
A_23_P159172	AATK	4	140	I	1.19798		nd	nd	nd	nd	nd	nd
A_24_P16913	ABCC4	4	195	I	1.59019	ChIP	c-MYC	c-MYC	c-MYC/MYCN	c-MYC	c-MYC	c-MYC/MYCN
A_24_P57367	AHCY	4	168	I	1.70853	up	c-MYC	c-MYC	c-MYC	c-MYC/MYCN	c-MYC/MYCN	c-MYC
A_23_P148546	ARD1A	4	168	I	1.48286		c-MYC	c-MYC	c-MYC	c-MYC	c-MYC	c-MYC
A_32_P53486	BOLA2B	4	336	II	1.42485		nd	nd	nd	nd	nd	nd
A_23_P37514	c15orf39	4	280	II	1.73119		c-MYC	c-MYC	c-MYC	c-MYC/MYCN	c-MYC/MYCN	c-MYC/MYCN
A_23_P24997	CDK4	4	168	I	1.53602	up	c-MYC	c-MYC	c-MYC/MYCN	c-MYC	MYCN	c-MYC/MYCN
A_24_P415260	CR620487	4	280	II	1.80096		nd	nd	nd	nd	nd	nd
A_24_P146603	DDX21	4	308	II	1.93275	up	c-MYC	c-MYC/MYCN	c-MYC/MYCN	c-MYC/MYCN	c-MYC/MYCN	c-MYC/MYCN
A_23_P148821	DPH5	4	195	I	1.45226		c-MYC/MYCN	c-MYC	c-MYC/MYCN	c-MYC/MYCN	c-MYC/MYCN	c-MYC/MYCN
A_23_P110062	EIF2B5	4	140	I	1.38615		c-MYC/MYCN	c-MYC	c-MYC/MYCN	c-MYC/MYCN	c-MYC/MYCN	c-MYC/MYCN
A_24_P317135	EXOSC7	4	336	II	1.52105		c-MYC	c-MYC	c-MYC/MYCN	c-MYC/MYCN	c-MYC	c-MYC/MYCN
A_23_P203419	FADS1	4	195	I	1.52392		c-MYC/MYCN	c-MYC/MYCN	c-MYC/MYCN	c-MYC/MYCN	c-MYC/MYCN	c-MYC/MYCN
A_23_P106575	GOT2	4	195	I	1.35714		c-MYC	c-MYC	c-MYC/MYCN	c-MYC/MYCN	c-MYC/MYCN	c-MYC/MYCN
A_23_P97265	GPATCH4	4	280	II	1.91494		c-MYC	c-MYC/MYCN	c-MYC/MYCN	c-MYC/MYCN	c-MYC/MYCN	c-MYC/MYCN
A_24_P174563	GRPEL1	4	308	II	1.36077		c-MYC	c-MYC	c-MYC/MYCN	c-MYC/MYCN	c-MYC/MYCN	c-MYC/MYCN
A_24_P376707	HDGF	4	140	I	1.22448	up	c-MYC	c-MYC/MYCN	c-MYC/MYCN	c-MYC/MYCN	c-MYC/MYCN	c-MYC
A_23_P20022	HIG2	4	280	II	1.91245		c-MYC/MYCN	c-MYC	c-MYC/MYCN	c-MYC/MYCN	c-MYC/MYCN	c-MYC/MYCN
A_32_P128399	HK2	4	280	II	3.77834	up	c-MYC	c-MYC	c-MYC/MYCN	c-MYC/MYCN	c-MYC/MYCN	c-MYC/MYCN
A_23_P92132	IFRD2	4	308	II	1.89451	up	c-MYC	c-MYC	c-MYC/MYCN	c-MYC/MYCN	c-MYC/MYCN	c-MYC
A_32_P85230	ISG20L1	4	280	II	1.48591		c-MYC	c-MYC	c-MYC/MYCN	c-MYC/MYCN	c-MYC/MYCN	c-MYC/MYCN
A_23_P152487	KARS	4	140	I	1.87229		c-MYC	c-MYC	c-MYC/MYCN	c-MYC/MYCN	c-MYC	c-MYC
A_23_P74914	KIAA0133	4	280	II	1.82845		c-MYC	c-MYC	c-MYC	c-MYC/MYCN	c-MYC	c-MYC/MYCN
Hs321618.2	LAS1L	4	140	I	1.27096		c-MYC	c-MYC	c-MYC	c-MYC	c-MYC/MYCN	c-MYC/MYCN
A_24_P317762	LY6E	4	140	I	1.32638		c-MYC	nb	c-MYC	c-MYC	c-MYC	c-MYC
A_23_P41327	LYAR	4	308	II	1.47105		nb	nb	c-MYC	c-MYC/MYCN	nb	c-MYC
A_23_P18422	MRPL3	4	336	II	1.71127		c-MYC	c-MYC	c-MYC/MYCN	c-MYC/MYCN	c-MYC/MYCN	c-MYC/MYCN
A_23_P252362	MRPS30	4	195	I	1.40211		c-MYC/MYCN	c-MYC/MYCN	c-MYC/MYCN	c-MYC/MYCN	c-MYC	c-MYC/MYCN
A_23_P54834	NIP7	4	280	II	1.41149		c-MYC	c-MYC/MYCN	c-MYC/MYCN	c-MYC/MYCN	c-MYC/MYCN	c-MYC/MYCN
A_23_P141405	NME2	4	140	I	1.23889	up	c-MYC	c-MYC	c-MYC/MYCN	c-MYC/MYCN	c-MYC/MYCN	c-MYC/MYCN
Hs118638.8	NME2	4	308	II	1.67102	up	c-MYC	c-MYC	c-MYC/MYCN	c-MYC/MYCN	c-MYC/MYCN	c-MYC/MYCN
A_23_P140256	NP	4	336	II	1.8413		c-MYC	c-MYC	c-MYC	c-MYC/MYCN	nb	c-MYC/MYCN
A_23_P171034	NSDHL	4	140	I	1.45765		c-MYC	c-MYC	c-MYC	nb	c-MYC	nb
A_24_P262355	PHB	4	168	I	1.2532	up	c-MYC	c-MYC	c-MYC/MYCN	MYCN	c-MYC/MYCN	c-MYC/MYCN
A_23_P154488	PNPT1	4	308	II	2.03017		c-MYC/MYCN	c-MYC	c-MYC/MYCN	c-MYC/MYCN	c-MYC/MYCN	c-MYC/MYCN
A_23_P84565	POLR3D	4	168	I	1.51416		c-MYC	c-MYC	c-MYC/MYCN	c-MYC/MYCN	c-MYC/MYCN	c-MYC/MYCN
A_23_P27493	PPAN	4	308	II	1.26441		nb	nb	c-MYC	c-MYC/MYCN	nb	nb
A_23_P202104	PPIF	4	336	II	1.47234	up	c-MYC	c-MYC	c-MYC/MYCN	c-MYC	c-MYC	c-MYC/MYCN
A_23_P127079	PPRC1	4	280	II	1.31744		c-MYC/MYCN	c-MYC/MYCN	c-MYC/MYCN	c-MYC/MYCN	MYCN	c-MYC/MYCN
A_23_P9603	PRKDC	4	168	I	1.48504	up	c-MYC	c-MYC	c-MYC	c-MYC/MYCN	c-MYC/MYCN	c-MYC/MYCN
A_23_P76851	PRMT5	4	195	I	1.56022		c-MYC/MYCN	c-MYC/MYCN	c-MYC/MYCN	c-MYC/MYCN	c-MYC/MYCN	c-MYC/MYCN
A_24_P335358	PUS1	4	280	II	1.37889		c-MYC	c-MYC	c-MYC	c-MYC/MYCN	c-MYC/MYCN	c-MYC
A_23_P130194	PYCR1	4	308	II	1.85416	up	nd	nd	nd	nd	nd	nd
A_24_P47547	RAN	4	336	II	1.39833	up	c-MYC/MYCN	c-MYC/MYCN	c-MYC/MYCN	c-MYC/MYCN	c-MYC/MYCN	c-MYC/MYCN
A_23_P155441	RFT1	4	140	I	1.25437		c-MYC	c-MYC	c-MYC	c-MYC	c-MYC	c-MYC/MYCN
A_23_P6802	RRP9	4	308	II	1.56861		c-MYC	c-MYC	c-MYC/MYCN	c-MYC/MYCN	c-MYC	c-MYC
A_23_P146187	RRS1	4	280	II	2.5331	up	c-MYC/MYCN	c-MYC	c-MYC/MYCN	c-MYC	c-MYC/MYCN	c-MYC/MYCN
A_23_P54605	RSL1D1	4	195	I	1.50617		c-MYC	c-MYC/MYCN	c-MYC/MYCN	c-MYC/MYCN	c-MYC	c-MYC/MYCN
A_24_P148811	RUVBL1	4	168	I	1.48919		c-MYC/MYCN	c-MYC	c-MYC/MYCN	c-MYC/MYCN	c-MYC/MYCN	c-MYC/MYCN
A_23_P39110	RUVBL2	4	140	I	1.99881	up	c-MYC	c-MYC	c-MYC	c-MYC	c-MYC	c-MYC/MYCN
Hs6455.2	RUVBL2	4	140	I	1.9842		c-MYC	c-MYC	c-MYC	c-MYC	c-MYC	c-MYC/MYCN
A_24_P175612	SFXN2	4	168	I	1.44321		c-MYC	c-MYC	c-MYC	c-MYC	nb	c-MYC
A_23_P169879	SLC25A26	4	195	I	1.17966		nd	nd	nd	nd	nd	nd
A_23_P83453	SMARCC1	4	140	I	1.47399		c-MYC	c-MYC/MYCN	c-MYC/MYCN	c-MYC/MYCN	c-MYC/MYCN	c-MYC/MYCN
A_23_P164718	SNRPA	4	140	I	1.46763	ChIP	c-MYC	c-MYC	c-MYC	c-MYC/MYCN	c-MYC/MYCN	c-MYC/MYCN
Hs173255.13	SNRPA	4	140	I	1.21044	up	c-MYC	c-MYC	c-MYC	c-MYC/MYCN	c-MYC/MYCN	c-MYC/MYCN
A_23_P154675	SNRPB	4	140	I	1.23162		c-MYC	c-MYC/MYCN	c-MYC/MYCN	c-MYC/MYCN	c-MYC	c-MYC/MYCN
A_23_P107644	SNRPD1	4	336	II	1.27581		c-MYC	c-MYC	c-MYC/MYCN	c-MYC/MYCN	c-MYC/MYCN	c-MYC/MYCN
A_24_P914479	SNX5	4	308	II	1.36782	ChIP	c-MYC	c-MYC	c-MYC	c-MYC/MYCN	nb	nb
Hs85567.1	SUV39H2	4	336	II	1.25789		c-MYC	c-MYC/MYCN	c-MYC/MYCN	c-MYC/MYCN	c-MYC/MYCN	c-MYC/MYCN
A_23_P64343	TIMM10	4	308	II	1.36649	up	c-MYC	c-MYC	c-MYC	c-MYC	MYCN	c-MYC/MYCN
A_23_P153266	TOMM40	4	280	II	1.52062		c-MYC	c-MYC	c-MYC/MYCN	c-MYC/MYCN	c-MYC/MYCN	c-MYC/MYCN
A_23_P143748	TTLL12	4	308	II	1.73109		c-MYC	c-MYC	c-MYC	c-MYC	c-MYC	c-MYC/MYCN
A_24_P241318	WDR21A	4	280	II	2.15024		c-MYC	c-MYC	c-MYC	c-MYC/MYCN	c-MYC	c-MYC/MYCN
A_24_P122524	WDR3	4	280	II	2.21555	up	c-MYC	c-MYC/MYCN	c-MYC/MYCN	c-MYC/MYCN	MYCN	c-MYC/MYCN
A_23_P344853	WDR43	4	280	II	1.93911		nd	nd	nd	nd	nd	nd
Hs90315.1	WDR43	4	308	II	1.54895		nd	nd	nd	nd	nd	nd
A_23_P33613	XTP3TPA	4	336	II	1.88447		c-MYC/MYCN	c-MYC	c-MYC	c-MYC	c-MYC/MYCN	c-MYC/MYCN
* Fold change expression in SH-EPMYCN cells after MYCN induction
** c-MYC target gene database entry (www.myccancergene.org)
*** Validation of MYCN/c-MYC binding using ChIP in this study, nd=not done, nb=no binding
