# Supplementary material for: Distinct transcriptional MYCN/c-MYC activities are associated with spontaneous regression or malignant progression in neuroblastomas
Source: Genome Biol. 2008 Oct 13;9(10):R150. doi: 10.1186/gb-2008-9-10-r150 (PMC2760877; doi:10.1186/gb-2008-9-10-r150)
Supplement: Additional data file 7 — MYCN/c-MYC target genes, which grouped in class 3. [file gb-2008-9-10-r150-S7.xls]

## Sheet: Table S1 Class 3 Genes
Probe	Gene Name	Class	BMU	group	c-MYC MYCN-fold change*	c-MYCtargetDB**	SJ-NB12***	SY5Y	SHEP	SH-EPMYCN	IMR5/75	KELLY
A_23_P112596	ADK	3	195	I	1.3364	up	c-MYC	c-MYC/MYCN	c-MYC/MYCN	c-MYC/MYCN	c-MYC/MYCN	c-MYC/MYCN
A_24_P506977	AK096179	3	280	II	2.37034		nd	nd	nd	nd	nd	nd
A_23_P145197	BYSL	3	280	II	1.59678		c-MYC/MYCN	c-MYC	c-MYC	c-MYC	c-MYC	c-MYC/MYCN
A_24_P804667	C11ORF48	3	168	I	1.70257		c-MYC/MYCN	c-MYC/MYCN	c-MYC/MYCN	nb	c-MYC	c-MYC/MYCN
A_24_P416014	C15orf15	3	195	I	1.56416	ChIP	c-MYC/MYCN	c-MYC/MYCN	c-MYC	c-MYC/MYCN	c-MYC/MYCN	c-MYC/MYCN
Hs256301.16	C19orf48	3	140	I	1.40282		c-MYC	c-MYC	c-MYC/MYCN	c-MYC/MYCN	c-MYC/MYCN	c-MYC/MYCN
A_23_P132874	C3ORF26	3	308	II	1.86555		c-MYC/MYCN	c-MYC/MYCN	c-MYC/MYCN	c-MYC/MYCN	c-MYC/MYCN	c-MYC/MYCN
A_23_P57370	CECR5	3	195	I	1.40497		c-MYC	c-MYC	c-MYC/MYCN	c-MYC/MYCN	c-MYC/MYCN	c-MYC/MYCN
A_23_P410059	CIAO1	3	140	I	1.27906	ChIP	c-MYC	c-MYC	c-MYC/MYCN	c-MYC/MYCN	c-MYC	c-MYC/MYCN
A_23_P20980	CYC1	3	168	I	1.70031		nd	nd	nd	nd	nd	nd
A_24_P376556	CYCS	3	308	II	1.73136	up	c-MYC/MYCN	c-MYC	c-MYC/MYCN	c-MYC	c-MYC/MYCN	c-MYC/MYCN
A_23_P80129	RRP1	3	280	II	1.40047		c-MYC/MYCN	c-MYC	c-MYC/MYCN	c-MYC/MYCN	c-MYC	c-MYC/MYCN
A_24_P393844	DPH2	3	280	II	1.60195		c-MYC	c-MYC	c-MYC	c-MYC	c-MYC/MYCN	c-MYC/MYCN
A_23_P119295	ECSIT	3	195	I	1.63832		c-MYC	c-MYC	c-MYC	c-MYC	nb	c-MYC/MYCN
A_23_P156842	EEF1E1	3	336	II	1.89213	up	c-MYC/MYCN	c-MYC	c-MYC/MYCN	c-MYC	c-MYC/MYCN	c-MYC/MYCN
A_23_P137103	EIF4A1	3	195	I	1.26121	up	c-MYC/MYCN	c-MYC/MYCN	c-MYC/MYCN	c-MYC/MYCN	MYCN	c-MYC/MYCN
A_24_P390793	EIF4A1	3	195	I	1.25363	up	c-MYC/MYCN	c-MYC/MYCN	c-MYC/MYCN	c-MYC/MYCN	MYCN	c-MYC/MYCN
Hs356129.37	EIF4A1	3	140	I	1.28414	up	c-MYC/MYCN	c-MYC/MYCN	c-MYC/MYCN	c-MYC/MYCN	MYCN	c-MYC/MYCN
A_23_P137391	ENO1	3	140	I	1.78162	up	c-MYC	c-MYC/MYCN	c-MYC/MYCN	c-MYC/MYCN	c-MYC/MYCN	c-MYC/MYCN
A_24_P105501	ENO1	3	140	I	1.82593	up	c-MYC	c-MYC/MYCN	c-MYC/MYCN	c-MYC/MYCN	c-MYC/MYCN	c-MYC/MYCN
A_24_P6949	FAM128B	3	168	I	1.26768		nd	nd	nd	nd	nd	nd
A_23_P165346	FARSLB	3	336	II	1.59005		c-MYC	c-MYC	c-MYC	c-MYC/MYCN	c-MYC/MYCN	c-MYC/MYCN
A_23_P44132	FASN	3	140	I	1.47799	up	c-MYC	c-MYC/MYCN	c-MYC/MYCN	c-MYC	c-MYC/MYCN	c-MYC
A_23_P150693	FJX1	3	280	II	2.0717		c-MYC/MYCN	c-MYC/MYCN	c-MYC/MYCN	c-MYC/MYCN	c-MYC/MYCN	c-MYC/MYCN
A_23_P106887	FUS	3	140	I	1.2415	ChIP	c-MYC/MYCN	c-MYC/MYCN	c-MYC/MYCN	c-MYC/MYCN	c-MYC/MYCN	c-MYC/MYCN
A_23_P117933	GCSH	3	336	II	1.93177	up	c-MYC	c-MYC	c-MYC/MYCN	c-MYC/MYCN	c-MYC/MYCN	c-MYC
A_23_P145089	HSP90AB1	3	168	I	1.66501		c-MYC/MYCN	c-MYC/MYCN	c-MYC/MYCN	c-MYC/MYCN	c-MYC/MYCN	c-MYC/MYCN
A_32_P25273	HSPD1	3	168	I	1.56449	up	c-MYC/MYCN	c-MYC/MYCN	c-MYC/MYCN	c-MYC	c-MYC/MYCN	c-MYC/MYCN
A_23_P56922	HSPE1	3	336	II	1.40863	up	c-MYC/MYCN	c-MYC/MYCN	c-MYC/MYCN	c-MYC/MYCN	c-MYC/MYCN	c-MYC/MYCN
A_23_P70991	JTV1	3	308	II	1.8361	up	nd	nd	nd	nd	nd	nd
A_23_P117980	KATNB1	3	140	I	1.35473		c-MYC	c-MYC	c-MYC	c-MYC/MYCN	c-MYC/MYCN	c-MYC/MYCN
A_23_P53476	LDHB	3	140	I	1.48981	up	c-MYC/MYCN	c-MYC/MYCN	c-MYC/MYCN	c-MYC/MYCN	c-MYC/MYCN	c-MYC/MYCN
A_23_P360626	LOC201164	3	280	II	2.2837		c-MYC	c-MYC	c-MYC/MYCN	c-MYC	c-MYC/MYCN	MYCN
A_23_P47790	METTL1	3	280	II	1.5522	up	c-MYC	c-MYC	c-MYC	c-MYC	nb	c-MYC/MYCN
A_23_P258321	MRPS17	3	336	II	1.41134		c-MYC	c-MYC	c-MYC	c-MYC/MYCN	c-MYC	c-MYC/MYCN
A_23_P133332	MRPS27	3	168	I	1.49202		c-MYC	c-MYC/MYCN	c-MYC	c-MYC/MYCN	MYCN	c-MYC/MYCN
A_23_P120316	MTHFD2	3	336	II	1.78109	up	c-MYC	c-MYC	c-MYC	c-MYC/MYCN	c-MYC/MYCN	c-MYC
A_32_P49555	NDUFA12L	3	336	II	1.58457		c-MYC	c-MYC	c-MYC	c-MYC/MYCN	c-MYC	c-MYC/MYCN
A_23_P120860	NIPSNAP1	3	140	I	1.3996		c-MYC	c-MYC	c-MYC	c-MYC	c-MYC/MYCN	c-MYC/MYCN
A_32_P11181	PA2G4	3	308	II	2.38923	up	c-MYC	c-MYC	c-MYC/MYCN	c-MYC/MYCN	c-MYC/MYCN	c-MYC/MYCN
A_23_P402604	PFAS	3	336	II	2.17476		c-MYC	c-MYC	c-MYC	c-MYC/MYCN	c-MYC/MYCN	c-MYC/MYCN
A_23_P122563	PFDN6	3	195	I	1.35634		c-MYC	c-MYC/MYCN	c-MYC/MYCN	c-MYC	c-MYC/MYCN	c-MYC/MYCN
A_23_P71146	POLD2	3	140	I	1.37388	up	c-MYC/MYCN	c-MYC/MYCN	c-MYC/MYCN	c-MYC	c-MYC	c-MYC/MYCN
A_23_P209477	PPM1G	3	140	I	1.65872		c-MYC	c-MYC	c-MYC/MYCN	c-MYC/MYCN	c-MYC/MYCN	c-MYC/MYCN
A_24_P186030	PRKY	3	168	I	1.35257		c-MYC	c-MYC	c-MYC/MYCN	c-MYC/MYCN	c-MYC	c-MYC
A_23_P79161	PX19	3	336	II	1.35225		c-MYC	c-MYC	c-MYC/MYCN	c-MYC/MYCN	c-MYC/MYCN	c-MYC/MYCN
A_24_P386323	RABEPK	3	308	II	1.80528		c-MYC	c-MYC	c-MYC/MYCN	c-MYC/MYCN	c-MYC/MYCN	c-MYC/MYCN
A_24_P318073	RPUSD4	3	168	I	1.46657		c-MYC	c-MYC	c-MYC	MYCN	c-MYC/MYCN	c-MYC/MYCN
Hs4877.3	SAMM50	3	140	I	1.24083		c-MYC	c-MYC	c-MYC	c-MYC	c-MYC	c-MYC/MYCN
A_23_P258272	SDCCAG3	3	280	II	2.26198		c-MYC	c-MYC	c-MYC	c-MYC/MYCN	c-MYC	c-MYC
A_23_P169629	SHMT2	3	195	I	1.72168		c-MYC/MYCN	c-MYC	c-MYC/MYCN	c-MYC/MYCN	MYCN	c-MYC/MYCN
A_24_P335620	SLC7A5	3	308	II	1.57343	up	c-MYC	c-MYC	nb	c-MYC	MYCN	c-MYC/MYCN
A_23_P74269	SRM	3	280	II	1.68035	up	c-MYC	c-MYC	c-MYC/MYCN	c-MYC/MYCN	c-MYC/MYCN	c-MYC/MYCN
A_23_P119214	TIMM44	3	140	I	1.4504		c-MYC	c-MYC	c-MYC/MYCN	c-MYC/MYCN	c-MYC/MYCN	c-MYC/MYCN
A_24_P151920	TMEM97	3	336	II	1.87251		c-MYC/MYCN	c-MYC	c-MYC	c-MYC/MYCN	c-MYC	c-MYC/MYCN
A_23_P3849	TRAP1	3	168	I	1.8182	up	c-MYC	c-MYC	c-MYC	c-MYC	c-MYC/MYCN	c-MYC/MYCN
A_23_P92012	TSEN2	3	308	II	2.20635		c-MYC/MYCN	c-MYC	c-MYC	c-MYC/MYCN	c-MYC/MYCN	c-MYC/MYCN
A_23_P487	UCK2	3	336	II	1.70518		c-MYC	c-MYC/MYCN	c-MYC	c-MYC/MYCN	c-MYC/MYCN	c-MYC/MYCN
A_23_P28625	WDR12	3	336	II	1.76552	up	c-MYC	c-MYC	c-MYC	c-MYC/MYCN	c-MYC/MYCN	c-MYC/MYCN
A_23_P115149	WDR77	3	308	II	1.63671		c-MYC	c-MYC	c-MYC	c-MYC	c-MYC/MYCN	c-MYC/MYCN
Hs11039.2	WDR77	3	336	II	1.43492		c-MYC	c-MYC	c-MYC	c-MYC	c-MYC/MYCN	c-MYC/MYCN
* Fold change expression in SH-EPMYCN cells after MYCN induction
** c-MYC target gene database entry (www.myccancergene.org)
*** Validation of MYCN/c-MYC binding using ChIP in this study, nd=not done, nb=no binding
