# Supplementary material for: Distinct transcriptional MYCN/c-MYC activities are associated with spontaneous regression or malignant progression in neuroblastomas
Source: Genome Biol. 2008 Oct 13;9(10):R150. doi: 10.1186/gb-2008-9-10-r150 (PMC2760877; doi:10.1186/gb-2008-9-10-r150)
Supplement: Additional data file 8 — Genes and primers selected to confirm ChIP-chip results. [file gb-2008-9-10-r150-S8.xls]

## Sheet: E-box
			Eboxes covered by primers						ChIP Primers
		total # of E-boxes	1st		2nd		3rd		Name	Name	Sequence	Sequence
Ensemble Gene ID	Gene Definition	from +2kb to -2kb	E-box Sequence	Position	E-box Sequence	Position	E-box Sequence	Position	Forward	Reverse	Forward	Reverse
ENSG00000011052	NME2, non-metastatic cells 2, protein (NM23B) expressed in	2	aacCACGTGggt	+35	cgcCACGTGgac	+284			ODM94	ODM95	GAGCGGTGTTCTGCAAAATG	GTCGTCGCGGCCTGAC
ENSG00000128050	PAICS, phosphoribosylaminoimidazole carboxylase, phosphoribosylaminoimidazole succinocarboxamide synthetase	4	aagCACGTGgaa	-283	ctgCACGTGgaa	+18			ODM151	ODM152	CCAAGGTGTAAGCACCAACC	GCTAGCTCCACCCTACAGCA
ENSG00000105202	FBL, fibrillarin	1	ttcCACGTGcga	-4					ODM157	ODM158	CTCGAGAATCCAGGCTCACT	CGTTCACAACTCCACGAGTC
ENSG00000114686	MRPL3, mitochondrial ribosomal protein L3	1	gtcCACGTGgcg	+81					ODM155	ODM156	ATTGTAAAACGCACCGGAAG	GGGAAGACTCGACTCACGAC
ENSG00000100823	APEX1, APEX nuclease (multifunctional DNA repair enzyme) 1	3	cgtCACGTGgtg	-10	gatCACGTGacc	+52	accCACGTGggg	+73	ODM80	ODM81	GTGTCACACAATGTGCTGTGC	AACCCCGTATCTGCACCG
ENSG00000144381	HSPD1, heat shock 60kDa protein 1 (chaperonin)	3	catCACGTGcga	+667	ggaCACGTGggc	+895			ODM92	ODM93	GACAACCTGGAGTTCCGCA	ACTGTATCAGAGCAACCAGCAAG
ENSG00000175792	RUVBL1, RuvB-like 1 (E. coli)	2	agcCACGTGaaa	+151					ODM110	ODM111	CTGGTTTTCCACGCTGGTTT	GCCCATTTTCACTTCCCTGA

## Sheet: NO E-box
		predicted number	CpG Island position covered by primers		ChIP Primers
		of CpG Islands			Name	Name	Sequence	Sequence
Ensemble Gene ID	Gene Definition	from +2kb to -2kb	from	to	Forward	Reverse	Forward	Reverse
																								Name	Name	Sequence	Sequence
ENSG00000101444	AHCY, S-adenosylhomocysteine hydrolase	6	-277	+419	ODM98	ODM99	AGGCTTCTTTTCAGGGATCG	GCGAGAACTCCAACTTCCAG
ENSG00000182004	SNRPE, small nuclear ribonucleoprotein polypeptide E	5	-339	+233	ODM141	ODM142	GACCTTCACACTTCCGCTTC	CGTATTCTGACCCGAACCTC
ENSG00000163584	RPL22L1, ribosomal protein L22-like 1	2	-332	+86	ODM145	ODM146	CCCGAGAGTCAGTTCAACCA	GCGCGGTCTGCATTTATATC
ENSG00000115484	CCT4, chaperonin containing TCP1, subunit 4 (delta)	3	-954	-417	ODM123	ODM124	GATCCAGCCGGAGTTAAAGG	CAACTAGCCAGGACGACAGG
ENSG00000115241	PPM1G, protein phosphatase 1G (formerly 2C), magnesium-dependent, gamma isoform	4	+442	+709	ODM133	ODM134	CGGGAATCTGACGGAGAAAG	TAGGTTGGCACGAGAGGATG
ENSG00000141510	TP53, tumor protein p53	6	+120	+327	ODM137	ODM138	GCTTCCCTGGATTGGGTAA	TCTCCCAACAATGCAACTCC
