# Supplementary material for: Distinct transcriptional MYCN/c-MYC activities are associated with spontaneous regression or malignant progression in neuroblastomas
Source: Genome Biol. 2008 Oct 13;9(10):R150. doi: 10.1186/gb-2008-9-10-r150 (PMC2760877; doi:10.1186/gb-2008-9-10-r150)
Supplement: Additional data file 12 — Patient data. [file gb-2008-9-10-r150-S12.xls]

## Sheet: Tabelle1
Patient	Sex	Stage	Age	Histology	NMYC	1p	1st line	EFS	event	2nd line	Status	OS	PAM	Germany
		INSS	[d]				therapy	[d]		therapy		[d]
NB001	F	1	734	UF	10	k	HR-CTX	1098	-	-	NED	1098	F	H
NB002	F	4	978	UF	64	del	HR-CTX	1197	metastatic relapse	IST	STD	1695	UF	H
NB003	M	4S	3	F	1	k	none	2330	-	none	CR/NED	2330	F	LR
NB005	F	4	521	n.d.	1	k	HR-CTX	206	maturation	incomplete surgery	PR	2120	F	H
NB006	M	1	420	F	1	k	surgery only	2372	-	none	CR/NED	2372	F	LR
NB007	M	4S	227	F	1	k	surgery only	293	progression skin lesions	none	NED	2326	F	L
NB025	F	4	1424	UF	1	k	HR-CTX	705	metastatic relapse	IST	NED	2234	UF	H
NB026	M	3	451	F	1	k	M-CTX	2429	-	-	NED	2429	F	L
NB028	F	4S	123	UF	1	k	none	932	local progression	none	AWD	961	F	L
NB029	M	2b	458	F	1	k	surgery only	1589	-	none	CR/NED	1589	F	LR
NB030	F	4	982	UF	4	del	HR-CTX	518	metastatic relapse	none	STD	602	UF	HR
NB031	M	4	371	F	1	k	HR-CTX	763	-	-	NED	763	F	H
NB032	F	4S	128	F	1	k	none	768	-	-	NED	768	F	L
NB041	M	1	460	n.a.	1	k	surgery only	2009	-	none	CR/NED	2009	F	LR
NB042	M	4S	107	F	1	k	none	1884	-	none	CR/NED	1884	F	LR
NB043	F	3	1000	UF	64	del	HR-CTX	402	metastatic relapse	none	STD	416	UF	HR
NB044	M	4S	49	F	1	k	none	1330	-	none	CR/NED	1330	F	LR
NB046	M	4	1029	UF	30	del	HR-CTX	1267	-	-	vgPR	1267	UF	H
NB047	M	1	405	n.a.	1	k	surgery only	3472	-	none	CR/NED	3472	F	LR
NB048	M	1	463	F	1	k	surgery only	1372	-	none	CR/NED	1372	F	LR
NB049	M	4S	165	n.d.	1	im	none	318	progression skin lesions	L-CTX	NED	2907	F	L
NB050	M	4	366	F	1	im	HR-CTX	1464	-	-	NED	1464	F	H
NB052	M	4S	147	F	1	k	none	1055	-	-	NED	1055	UF	L
NB053	M	4S	118	F	1	k	none	1067	-	none	CR/NED	1067	F	LR
NB054	M	4	1262	n.d.	1	k	HR-CTX	2677	-	-	NED	2677	UF	H
NB055	F	2a	453	F	1	k	surgery only	651	progression primary tumor	M-CTX	NED	2230	F	L
NB056	F	4S	35	n.d.	1	k	none	1047	-	-	NED	1047	F	L
NB057	F	3	461	F	1	k	M-CTX	994	-	-	NED	994	F	L
NB058	M	1	456	F	1	k	surgery only	1961	-	none	CR/NED	1961	F	LR
NB059	F	1	427	F	1	k	surgery only	883	-	-	NED	883	F	L
NB060	M	2a	971	UF	1	k	M-CTX	1428	-	-	NED	1428	F	L
NB061	F	4S	194	F	1	k	none	3819	-	none	CR/NED	3819	F	LR
NB062	F	1	466	F	1	k	surgery only	3306	-	none	CR/NED	3306	F	LR
NB064	F	2b	408	n.a.	1	k	surgery only	3168	-	none	CR/NED	3168	F	LR
NB065	F	2b	472	n.d.	1	k	surgery only	485	progression primary tumor	incomplete surgery	NED	2484	F	L
NB066	F	1	564	F	1	k	surgery only	1374	-	none	CR/NED	1374	F	LR
NB067	M	2a	417	F	1	k	M-CTX	1211	-	-	NED	1211	F	L
NB068	M	4S	121	F	1	k	none	1467	-	none	CR/NED	1467	UF	LR
NB069	M	3	452	F	1	k	M-CTX	3354	-	-	NED	3354	F	L
NB070	F	4	400	F	1	im	HR-CTX	3135	-	-	NED	3135	F	H
NB071	F	1	488	F	1	k	surgery only	707	-	-	NED	707	F	L
NB072	M	1	450	F	1	k	surgery only	1785	-	none	CR/NED	1785	F	LR
NB081	M	4S	79	F	1	k	L-CTX	2150	-	-	NED	2150	F	L
NB082	M	4S	202	n.d.	1	k	none	286	progression primary tumor	surgery	NED	483	UF	L
NB083	F	4S	217	F	25	del	HR-CTX	2306	-	-	NED	2306	UF	H
NB084	F	1	824	UF	1	k	surgery only	983	-	-	NED	983	F	L
NB085	M	4	1904	UF	32	del	HR-CTX	201	metastatic relapse	none	STD	207	UF	HR
NB086	F	4	8983	UF	1	k	HR-CTX	645	progression primary tumor	IST	STD	899	UF	H
NB087	F	1	465	F	1	del	surgery only	2037	-	none	CR/NED	2037	F	LR
NB088	M	4S	239	F	1	k	none	2661	-	none	CR/NED	2661	F	LR
NB089	F	4	1931	UF	1	k	HR-CTX	631	metastatic relapse	IST	AWD	1212	UF	H
NB090	M	4	933	UF	1	k	HR-CTX	497	metastatic relapse/progression	IST	STD	1445	UF	HR
NB091	M	2b	507	UF	1	k	surgery only	1733	-	none	CR/NED	1733	F	LR
NB092	M	4	942	UF	1	del	HR-CTX	562	metastatic relapse	IST	PR	1242	UF	H
NB094	M	1	545	F	1	k	surgery only	2920	-	none	CR/NED	2920	F	LR
NB095	M	4	498	F	1	k	HR-CTX	2576	-	-	NED	2576	F	H
NB096	F	2a	975	F	1	k	surgery only	2591	-	none	CR/NED	2591	F	LR
NB097	F	4	583	UF	64	del	HR-CTX	946	metastatic relapse	IST	STD	1375	UF	H
NB098	F	4	1733	UF	1	k	HR-CTX	1331	-	-	vgPR	1331	UF	H
NB099	F	2b	335	n.d.	32	del	HR-CTX	940	-	-	NED	940	UF	H
NB100	M	4	619	UF	1	del	HR-CTX	933	-	-	NED	933	F	H
NB101	M	3	228	F	1	k	surgery only	2315	-	none	PR/AWD	2315	F	LR
NB102	M	4	2003	UF	1	k	HR-CTX	3045	-	-	NED	3045	F	H
NB104	F	1	546	F	1	k	surgery only	2639	-	none	CR/NED	2639	F	LR
NB105	M	4S	0	F	1	k	none	1784	-	none	CR/NED	1784	F	LR
NB106	F	4	5465	UF	1	k	HR-CTX	555	metastatic relapse	IST	STD	763	UF	HR
NB107	M	4S	10	UF	1	k	none	296	progression to stage 4	IST	AWD	876	UF	L
NB109	F	4	1221	UF	1	im	HR-CTX	970	metastatic relapse	IST	STD	1401	UF	HR
NB110	F	1	403	F	1	k	surgery only	3402	-	none	CR/NED	3402	F	LR
NB111	M	3	243	n.d.	1	k	M-CTX	2167	-	-	NED	2167	F	L
NB113	M	1	744	n.a.	1	k	surgery only	3124	-	none	CR/NED	3124	F	LR
NB114	F	2a	867	n.a.	1	k	surgery only	1074	-	none	CR/NED	1074	F	LR
NB115	F	1	1016	UF	1	k	surgery only	4294	-	none	CR/NED	4294	F	LR
NB116	M	3	1308	UF	50	del	HR-CTX	1052	-	-	NED	1052	UF	H
NB120	F	1	440	F	1	k	surgery only	2660	-	none	CR/NED	2660	F	LR
NB121	F	4	321	F	1	k	HR-CTX	2934	-	-	NED	2934	UF	I
NB122	M	3	848	UF	50	del	HR-CTX	1181	-	-	NED	1181	UF	H
NB123	M	3	823	UF	32	del	HR-CTX	1275	-	-	NED	1275	UF	H
NB124	F	3	2831	UF	1	k	M-CTX	685	2x relapse/progression	IST	AWD	1826	UF	I
NB125	M	2a	414	F	1	k	surgery only	2094	-	none	CR/NED	2094	F	LR
NB126	M	3	1652	UF	64	del	HR-CTX	1585	-	-	VR	1585	UF	H
NB127	M	1	497	F	1	k	surgery only	1620	-	-	NED	1620	F	L
NB129	F	1	494	F	1	k	surgery only	2700	-	none	CR/NED	2700	F	LR
NB131	F	2a	480	n.a.	1	k	surgery only	1866	-	none	CR/NED	1866	F	LR
NB132	F	1	479	F	1	k	surgery only	2812	-	none	CR/NED	2812	F	LR
NB133	M	2b	442	F	1	im	M-CTX	2469	-	-	NED	2469	F	I
NB134	F	3	541	n.d.	1	k	M-CTX	2954	-	-	NED	2954	F	L
NB135	F	2a	528	F	1	k	surgery only	1388	-	none	CR/NED	1388	F	LR
NB136	M	4	121	F	100	del	HR-CTX	326	metastatic relapse	none	STD	391	UF	HR
NB145	M	4	1429	UF	1	k	HR-CTX	922	metastatic relapse	IST	STD	1247	UF	HR
NB146	M	1	496	UF	1	k	surgery only	2101	-	none	CR/NED	2101	F	LR
NB147	M	4	1808	UF	1	im	HR-CTX	2016	metastatic relapse	IST	AWD	2195	UF	H
NB148	M	4	1473	n.d.	1	del	HR-CTX	2401	-	-	PR	2401	F	H
NB149	M	1	498	F	1	k	surgery only	2343	-	none	CR/NED	2343	F	LR
NB150	F	4	359	n.d.	1	k	HR-CTX	1752	local relapse	surgery	NED	1864	UF	I
NB151	M	4	932	UF	1	k	HR-CTX	838	metastatic relapse/progression	IST	STD	1549	UF	HR
NB154	M	1	451	F	30	del	surgery only	112	local relapse	IST	AWD	2425	UF	H
NB156	F	4S	193	F	1	k	M-CTX	1365	-	-	NED	1365	F	L
NB157	M	4	987	UF	1	k	HR-CTX	593	metastatic relapse	IST	STD	1362	UF	H
NB158	M	1	470	F	1	k	surgery only	2343	-	none	CR/NED	2343	F	LR
NB159	F	4S	52	F	1	k	none	1694	-	none	CR/NED	1694	F	LR
NB160	F	1	743	F	1	k	surgery only	2583	-	-	NED	2583	F	L
NB162	F	1	468	F	1	k	surgery only	2425	-	none	CR/NED	2425	F	LR
NB164	M	4	4785	UF	1	k	HR-CTX	414	progression of disease	IST	STSL	1327	F	H
NB165	M	2b	715	UF	1	k	surgery only	1924	-	none	CR/NED	1924	F	LR
NB166	F	3	344	F	1	k	M-CTX	1291	-	-	NED	1291	F	L
NB167	M	1	401	n.a.	1	k	surgery only	3440	-	none	CR/NED	3440	F	LR
NB168	M	4	1468	UF	1	k	HR-CTX	1664	-	-	vgPR	1664	F	H
NB177	F	1	398	n.a.	1	k	surgery only	2970	-	none	CR/NED	2970	F	LR
NB178	F	4	2544	UF	1	k	HR-CTX	812	metastatic relapse/progression	IST	STD	1454	UF	HR
NB179	M	3	2737	UF	64	im	HR-CTX	1066	-	-	NED	1066	UF	H
NB180	F	2b	472	n.d.	1	k	M-CTX	2920	-	-	NED	2920	F	L
NB181	F	2b	638	F	1	k	surgery only	1730	-	none	CR/NED	1730	F	LR
NB182	M	4	1012	UF	1	del	HR-CTX	1568	-	-	NED	1568	UF	H
NB183	M	1	380	F	1	k	surgery only	1799	-	none	CR/NED	1799	F	LR
NB184	M	4	395	UF	1	k	HR-CTX	1294	-	-	NED	1294	F	H
NB217	F	1	529	F	1	k	surgery only	3276	-	none	CR/NED	3276	F	LR
NB220	F	4	1085	F	1	k	HR-CTX	1898	-	-	vgPR	1898	F	H
NB221	M	2b	91	F	1	k	surgery only	1809	-	-	NED	1809	F	L
NB222	M	4	4394	UF	1	k	HR-CTX	486	metastatic relapse/progression	IST	STD	1293	UF	HR
NB223	M	4S	83	F	1	k	none	2920	-	none	CR/NED	2920	F	LR
NB250	F	4	495	F	1	k	HR-CTX	2896	-	-	NED	2896	F	H
NB252	M	4	660	F	40	del	HR-CTX	4090	-	-	NED	4090	UF	H
NB253	F	2a	705	UF	1	k	surgery only	2638	-	none	CR/NED	2638	F	LR
NB254	M	4S	12	n.a.	1	k	none	3163	-	none	CR/NED	3163	F	LR
NB256	M	1	449	F	1	k	surgery only	1774	-	none	CR/NED	1774	F	LR
NB273	M	4S	66	F	1	k	none	1408	-	none	CR/NED	1408	F	LR
NB274	F	1	446	F	1	k	surgery only	2123	-	none	CR/NED	2123	F	LR
NB275	F	2b	381	F	1	k	surgery only	1447	-	none	CR/NED	1447	F	LR
NB276	M	3	379	F	50	del	HR-CTX	620	metastatic relapse/progression	IST	STD	1081	UF	HR
NB277	M	4	476	F	1	k	HR-CTX	2452	-	-	NED	2452	UF	H
NB278	M	2b	417	F	1	k	surgery only	2617	-	none	CR/NED	2617	F	LR
NB279	M	4	3394	UF	1	im	HR-CTX	357	metastatic relapse	IST	STD	479	UF	HR
NB289	F	1	467	F	1	k	surgery only	2689	-	none	CR/NED	2689	F	LR
NB290	F	1	499	F	1	k	surgery only	2407	-	-	NED	2407	F	L
NB292	F	4	1858	UF	1	im	HR-CTX	421	metastatic relapse	IST	STD	638	UF	H
NB293	M	2b	753	UF	1	k	surgery only	448	-	-	NED	448	F	L
NB294	M	4	2429	UF	1	k	HR-CTX	1480	metastatic relapse	IST	PR	1668	UF	H
NB295	M	4	431	F	1	k	HR-CTX	1693	-	-	NED	1693	F	H
NB321	M	4	1363	UF	1	del	HR-CTX	196	progression/metastatic relapse	IST	STD	930	UF	HR
NB324	M	4	3842	UF	64	del	HR-CTX	363	metastatic relapse	IST	STD	499	UF	HR
NB325	F	4	279	UF	15	del	HR-CTX	482	progression primary tumor	IST	STD	879	UF	H
NB326	F	4	2105	UF	35	im	HR-CTX	443	metastatic relapse	IST	vgPR	701	UF	H
NB327	F	4S	144	F	1	k	none	399	progression to stage 4	HR-CTX	STD	419	UF	LR
NB328	M	2a	240	UF	1	k	surgery only	54	metastatic relapse	IST	NED	929	UF	L
NB329	F	2	666	UF	1	im	none	56	progression to stage 4	HR-CTX	STD	522	UF	LR
NB330	F	4	2264	UF	1	k	HR-CTX	622	metastatic relapse/progression	IST + RT	STD	2132	UF	HR
NB331	F	4	1841	UF	1	del	HR-CTX	532	metastatic relapse	none	STD	626	UF	HR
NB332	F	4	3	n.a.	1	k	none	9	-	none	STD	9	UF	HR
NB333	F	4	536	UF	15	del	HR-CTX	212	metastatic relapse	none	STD	220	UF	HR
NB334	F	4	625	UF	150	del	HR-CTX	840	metastatic relapse/progression	IST	STD	1191	UF	HR
NB335	M	4	583	UF	120	im	HR-CTX	305	progression	IST	STD	375	UF	HR
NB352	F	2a	301	F	1	k	surgery only	587	-	-	vgPR	587	F	L
NB369	M	2a	121	F	1	k	surgery only	583	-	-	vgPR	583	F	L
NB372	M	3	66	F	1	k	M-CTX	2593	-	-	NED	2593	F	L
NB373	F	3	0	F	1	k	surgery only	3084	-	-	NED	3084	F	L
NB374	F	1	887	F	1	k	surgery only	1471	-	-	NED	1471	F	L
NB411	F	2a	32	F	1	k	surgery only	654	-	-	vgPR	654	F	L
NB412	W	4	352	n.d.	1	k	M-CTX	493	progression primary tumor	IST	NED	2410	UF	I
NB442	M	2a	349	F	1	k	surgery only	1323	-	-	NED	1323	F	L
NB497	F	4S	0	n.d.	1	im	none	207	progression to stage 4	IST	AWD	683	UF	L
NB499	F	1	758	F	1	k	surgery only	363	metastatic relapse	IST	vgPR	720	F	L
NB500	F	2b	207	n.d.	1	k	surgery only	674	metastatic relapse	IST	STD	1820	UF	L
NB501	M	3	1017	UF	30	im	HR-CTX	250	metastatic relapse	IST	STD	364	UF	H
NB502	M	1	132	F	1	k	surgery only	105	metastatic relapse	IST	NED	3953	UF	L
NB503	M	3	1679	n.d.	10	del	HR-CTX	522	metastatic relapse	IST	STD	1655	UF	H
NB504	M	4	517	UF	20	del	HR-CTX	432	metastatic relapse	IST	STD	711	UF	H
NB507	F	2b	4562	UF	1	k	M-CTX	759	metastatic relapse	IST	PR	1441	UF	L
NB521	F	1	94	F	1	k	surgery only	516	-	-	NED	516	F	L
NB522	W	3	426	F	1	k	L-CTX	1945	-	-	NED	1945	F	L
NB523	M	3	181	n.d.	1	del	surgery only	1408	-	-	NED	1408	F	I
NB524	F	3	144	n.d.	1	k	L-CTX	4447	-	-	NED	4447	F	L
NB525	M	3	1126	UF	1	k	M-CTX	1246	metastatic relapse	IST	NED	1463	UF	I
NB526	M	3	1381	F	1	k	M-CTX	1160	-	-	vgPR	1160	F	I
NB527	F	3	367	n.d.	1	k	M-CTX	1175	-	-	NED	1175	F	L
NB528	F	3	222	F	1	im	M-CTX	1167	-	-	NED	1167	F	I
NB529	F	3	5	F	1	k	L-CTX	579	-	-	NED	579	F	L
NB530	M	2b	13	F	1	k	surgery only	737	-	-	vgPR	737	F	L
NB531	M	2a	114	F	1	k	surgery only	1183	-	-	NED	1183	F	L
NB532	M	3	47	F	1	k	L-CTX	1128	maturation	incomplete surgery	PR	1408	F	L
NB533	M	2b	356	UF	1	k	surgery only	591	-	-	NED	591	F	L
NB534	F	1	546	F	1	k	surgery only	2426	-	-	NED	2426	F	L
NB535	M	3	526	F	1	k	M-CTX	3065	-	-	NED	3065	F	L
NB539	M	2b	151	F	1	k	surgery only	1476	-	-	NED	1476	F	L
NB540	M	2b	228	F	1	k	surgery only	1206	-	-	NED	1206	F	L
NB541	M	2a	108	F	1	k	M-CTX	1942	-	-	NED	1942	F	L
NB542	M	2b	7	F	1	k	surgery only	889	-	-	NED	889	F	L
NB544	M	2a	134	F	1	k	surgery only	519	-	-	vgPR	519	F	L
NB545	F	2	9	F	1	k	surgery only	1261	-	-	NED	1261	F	L
NB546	M	2a	6	UF	1	k	M-CTX	192	progression to stage 4S	none	PR	1126	F	L
NB547	M	2a	256	F	1	k	surgery only	306	-	-	PR	306	F	L
NB548	M	1	37	F	1	k	surgery only	2044	-	-	NED	2044	F	L
NB549	M	1	10	F	1	k	surgery only	1670	-	-	NED	1670	F	L
NB550	M	1	56	n.d.	1	k	surgery only	3952	-	-	NED	3952	F	L
NB551	M	1	272	F	1	k	surgery only	2177	-	-	NED	2177	F	L
NB552	M	1	0	F	1	k	surgery only	1513	-	-	NED	1513	F	L
NB553	M	1	544	F	1	k	surgery only	1063	-	-	NED	1063	F	L
NB554	M	3	0	F	1	k	surgery only	1867	-	-	NED	1867	F	L
NB555	M	3	2	F	1	n.d.	surgery only	310	-	-	NED	310	F	n.d.
NB556	M	1	173	n.d.	1	k	surgery only	2610	-	-	NED	2610	F	L
NB557	F	1	163	F	1	k	surgery only	1843	-	-	NED	1843	F	L
NB560	M	1	181	F	1	k	surgery only	2365	-	-	NED	2365	F	L
NB561	M	1	92	F	1	k	surgery only	2364	-	-	NED	2364	F	L
NB562	M	4	1640	UF	1	im	HR-CTX	572	-	-	PR	572	UF	H
NB563	M	1	190	F	1	k	surgery only	3298	-	-	NED	3298	F	L
NB564	F	1	379	F	1	k	surgery only	1861	-	-	NED	1861	F	L
NB565	F	1	41	F	1	k	surgery only	2856	-	-	NED	2856	F	L
NB566	M	1	262	F	1	k	surgery only	33	progression to stage 4S	M-CTX	NED	1694	F	L
NB567	M	1	101	F	1	k	surgery only	168	progression to stage 4S	-	NED	2367	F	L
NB568	F	1	2041	UF	1	del	surgery only	402	-	-	NED	402	F	L
NB569	F	1	530	F	1	k	surgery only	734	-	-	NED	734	F	L
NB570	F	2a	206	n.d.	1	k	surgery only	132	progression primary tumor	complete surgery	NED	1489	F	L
NB571	M	3	571	UF	50	del	HR-CTX	656	-	-	NED	656	UF	H
NB572	M	3	1071	F	1	del	M-CTX	2520	-	-	vgPR	2520	F	I
NB574	M	4	769	UF	50	del	HR-CTX	646	-	-	NED	646	UF	H
NB595	F	4S	93	F	1	k	none	385	-	-	PR	385	F	L
NB596	F	4S	50	F	1	k	none	658	-	-	PR	658	F	L
NB597	M	4S	46	F	1	k	none	484	-	-	NED	484	F	L
NB598	F	4S	0	F	1	k	none	617	-	-	vgPR	617	F	L
NB599	M	4	1602	UF	1	k	HR-CTX	585	-	-	NED	585	UF	H
NB600	M	4	1644	UF	1	k	HR-CTX	566	-	-	vgPR	566	UF	H
NB601	F	3	379	F	1	k	M-CTX	1610	-	-	NED	1610	F	L
NB602	F	3	1585	UF	1	im	HR-CTX	483	progression primary tumor	IST	AWD	795	UF	I
NB603	M	1	218	F	1	k	surgery only	1565	-	-	NED	1565	F	L
NB604	M	4	386	F	1	k	HR-CTX	602	-	-	NED	602	UF	H
NB609	F	4	8278	UF	32	del	HR-CTX	214	progression primary tumor	IST	STD	360	UF	H
NB610	M	4	724	F	1	del	HR-CTX	475	progression primary tumor	oral cyclophosphamide	STD	601	F	H
NB619	M	1	82	F	1	k	surgery only	1402	-	-	NED	1402	F	L
NB621	M	1	465	UF	1	k	surgery only	1866	-	-	NED	1866	F	L
NB622	M	1	425	F	1	k	surgery only	1998	-	-	NED	1998	F	L
NB624	M	1	49	F	1	k	surgery only	862	-	-	NED	862	F	L
NB626	M	1	0	F	1	k	surgery only	1219	-	-	NED	1219	F	L
NB628	M	1	63	F	1	k	surgery only	1187	-	-	NED	1187	F	L
NB629	F	1	303	F	1	k	surgery only	1362	-	-	NED	1362	F	L
NB630	F	2b	515	F	1	k	surgery only	1155	-	-	NED	1155	F	L
NB631	M	1	4131	n.d.	20	k	HR-CTX	524	local relapse/progression	IST	STD	592	UF	H
NB632	M	2a	429	F	1	k	surgery only	1919	-	-	NED	1919	F	L
NB638	M	4S	139	UF	1	k	none	639	-	-	vgPR	639	UF	L
NB639	F	4	215	F	1	k	HR-CTX	1399	metastatic relapse	IST	AWD	1540	UF	I
NB640	M	3	202	n.d.	1	n.d.	L-CTX	5680	-	-	NED	5680	F	n.d.
NB641	M	3	1701	UF	1	k	M-CTX	507	-	-	NED	507	F	I
NB643	F	2a	374	F	1	k	M-CTX	134	progression primary tumor	incomplete surgery	NED	1075	F	L
NB644	M	1	337	F	1	k	surgery only	937	-	-	NED	937	F	L
NB645	M	2a	502	F	1	k	surgery only	1406	-	-	NED	1406	UF	L
NB646	M	3	1491	n.d.	100	n.d.	HR-CTX	491	metastatic relapse	-	STD	530	UF	H
NB647	F	4	658	UF	1.5	n.d.	HR-CTX	580	-	-	NED	580	UF	H
NB649	M	4S	97	F	5	del	none	1307	-	-	NED	1307	UF	H
NB650	M	4	1570	UF	1	k	HR-CTX	518	-	-	PR	518	UF	H
NB651	F	3	304	F	1	k	surgery only	98	progression primary tumor	M-CTX	vgPR	2596	F	L
NB652	M	4	1909	UF	1	k	HR-CTX	553	-	-	NED	553	F	H
NB653	M	4	1141	UF	1	k	HR-CTX	551	-	-	PR	551	UF	H
